# Supplementary material for: Pterin-Based Red Coloration Predicts the Outcome of Male–Male Competition in Guinan Toad-Headed Lizard
Source: Animals (Basel). 2024 Oct 11;14(20):2923. doi: 10.3390/ani14202923 (PMC11503834; doi:10.3390/ani14202923)
Supplement: Supplementary file 1 [file animals-14-02923-s001.zip]

Archive with 1 entries (1 files):
- animals-3202657-supplementary.pdf
